# Supplementary material for: Polymethyl(1–Butyric acidyl)silane–Assisted Dispersion and Density Gradient Ultracentrifugation Separation of Single–Walled Carbon Nanotubes
Source: Nanomaterials (Basel). 2022 Jun 17;12(12):2094. doi: 10.3390/nano12122094 (PMC9227055; doi:10.3390/nano12122094)
Supplement: Supplementary file 1 [file nanomaterials-12-02094-s001.zip]

Archive with 1 entries (1 files):
- nanomaterials-1767535-supplementary.pdf
